# Supplementary material for: Homeostasis and systematic ageing as non-equilibrium phase transitions in computational multicellular organizations
Source: R Soc Open Sci. 2019 Jul 10;6(7):190012. doi: 10.1098/rsos.190012 (PMC6689615; doi:10.1098/rsos.190012)
Supplement: Model code [file rsos190012supp1.cpp]

#include <vector>
#include<algorithm>
#include <stdlib.h>
#include <time.h>
#include <math.h>
#include <random>
#include<iostream>
#include<string>
#include <fstream>
#include <utility>

float mean(float * x, int begin, int end)
{
	float sum = 0;
	for (int i = begin; i < end; i++)
	{
		sum += x[i];
	}
	return sum/double(end-begin);
}

using namespace std;

const int stochasticTimes = 50000;
const int L =150;//lattice linear size
const int timeMax = 200;//maximum iteration times
const double g = 1;//growth rate fixed

int main()
{
	//ofstream Sample("Dynamics.txt");
	//ofstream phaseD("Turnover-Infinite-r=3T2.txt");
	
	//ofstream correlation("correlation.txt");
	//matrix << "rg=" << rg << " " << "d=" << d << " " << "a=" << a << " " <<  endl;
	//matrix << "time = " << time << endl;
	//evolution << "time" << " " << "vitaltiy" << " " << "arrestPercentage" << " " << "Pp" << " " << "Pa" << " "<< "deathQuantity"<<endl;

	/*output of space information*/
	/*for (int m = 0; m < L; m++)
	{
	for (int l = 0; l < L; l++)
	{
	matrix << m + 1 << "	" << l + 1 << "	" << system[m][l] << endl;
	}
	}
	matrix << endl;*/

	//phaseD << "rg" << " " << "d" << " " << "a" << " " << "sto"<<" "<< "Pp"<< " "<<"Pa"<< " "<< "time"<<" "<< endl;
	double rg = 0;
	double d = 0;
	double a = 0;
	srand(time(NULL));

	vector<int> random_sequence;
	for (int s = 0; s < L*L; s++)
	{
		random_sequence.push_back(s);
	}
	
	for (rg = 0; rg <= 1; rg = rg + 1)
	{
		for (a = 0; a <= 1; a = a + 0.025)
		{
			//string file = "TransitionBoundary-L=" + to_string(L) + "(" + to_string(rg).substr(0, 5) + "," + to_string(a).substr(0, 5) + ").txt";
			//ofstream evolution(file);
			for (d =0;d <= 1-a; d = d + 0.002)
			{
				string file = "TransitionBoundary-L="+to_string(L)+ "("+ to_string(rg).substr(0, 5) + "," + to_string(d).substr(0, 5) + "," + to_string(a).substr(0, 5) + ").txt";
				ofstream evolution(file);
				//evolution << "rg=" << rg << " " << "d=" << d << " " << "a=" << a << " " << "sto=" << stochasticTimes << endl;
			   //ofstream Sample("Turnover"+file);
				//Sample << "time" << " " << "Pp(t)" << " " << "Pa(t)" << " " << "Turnover"<<" "<< "r=" <<rg<<",a="<<a<<",d="<<d<< endl;
				//correlation << "rg=" << rg << " " << "d=" << d << " " << "a=" << a << endl;
				//ofstream matrix("system"+file);
				//matrix << "rg=" << rg << " " << "d=" << d << " " << "a=" << a << " " <<  endl;


				float* stochasticPp = new float[timeMax];
				float* stochasticPa = new float[timeMax];
				float* stochasticTurnover = new float[timeMax];
				int* SurvivalP = new int[timeMax];
				int* LifeSpan = new int[stochasticTimes];
				/*memset(stochasticPp, 0, sizeof(stochasticPp));
				memset(stochasticPa, 0, sizeof(stochasticPa));
				memset(SurvivalP, 0, sizeof(SurvivalP));
				memset(stochasticTurnover, 0, sizeof(stochasticTurnover));*/
				for (int t = 0; t < timeMax; t++)
				{
					stochasticPp[t] = 0;
					stochasticPa[t] = 0;
					stochasticTurnover[t] = 0;
					SurvivalP[t] = 0;
				}

				for (int sto = 0; sto < stochasticTimes; sto++)
				{
					if (sto % 100 == 0)
					{
						cout << sto << endl;
					}
					
					//phaseD << rg << " " << d << " " << a << " " << sto << " ";
					
					
					double arrest = 0;
					double proliferation = 0;					
					double turnover = 0;

					int system[L][L];
					int existence[L][L];//record how many time steps the cell has spent in the growing state

					memset(system, 0, sizeof(system));
					memset(existence, 0, size0f(existence));
					//memset(lastsystem, 0, sizeof(lastsystem));

					system[L / 2][L / 2] = 1;
				    existence[L/ 2][L/ 2] = 1;
					
					int t = 0;

					stochasticPp[0] = 0;
					stochasticPa[0] = 0;
					SurvivalP[0] = stochasticTimes;
					stochasticTurnover[0] = 1;
					for (int time = 1; time < timeMax; time++)
					{
						random_shuffle(random_sequence.begin(), random_sequence.end());
						int column, row;
						//vitality = 0;
						//arrestPercentage = 0;
						arrest = 0;
						proliferation = 0;
						turnover = 0;
						//death = 0;

						for (int n = 0; n < random_sequence.size(); n++)
						{

							row = random_sequence[n] / L;
							column = random_sequence[n] % L;
							if (abs(system[row][column]) + abs(system[row][(column + 1) % L]) + abs(system[(row + 1) % L][column]) + abs(system[row][(column - 1 + L) % L]) + abs(system[(row - 1 + L) % L][column]) != 0)
							{
								int spaceNeighbor = 0;
								if (system[row][(column + 1) % L] == 0)
								{
									spaceNeighbor += 1;
								}
								if (system[(row + 1) % L][column] == 0)
								{
									spaceNeighbor += 1;
								}
								if (system[row][(column - 1 + L) % L] == 0)
								{
									spaceNeighbor += 1;
								}
								if (system[(row - 1 + L) % L][column] == 0)
								{
									spaceNeighbor += 1;
								}

								int proliferationNeighbor = 0;

								if (system[row][(column + 1) % L] == 1)
								{
									proliferationNeighbor += 1;
								}
								if (system[(row + 1) % L][column] == 1)
								{
									proliferationNeighbor += 1;
								}
								if (system[row][(column - 1 + L) % L] == 1)
								{
									proliferationNeighbor += 1;
								}
								if (system[(row - 1 + L) % L][column] == 1)
								{
									proliferationNeighbor += 1;
								}

								/*each node rand_n execute based on growth, arrest, death rules*/
								/*cell cycle*/
								if ((proliferationNeighbor != 0)|| (system[row][column] != 0))//if local has some cells 
								{
									if (system[row][column] == 0)
									{
										///*rule 1: cell division*/if not alive
										//double growth_p = numOfgrowth(neighbour);
										//system[row][column] = growing(g*numOfgrowth(neighbour), rand());

										int r = rand() + 1;

										if (r < int((RAND_MAX + 1)*g*proliferationNeighbor / double(4) + 0.5))
										{
											system[row][column] = 1;
											turnover += 1;
											//existence[row + 1][column + 1] = 1;
										}
									}
									else if (system[row][column] == 1)
									{
										/*rule2: cell arrest*/
				
										int r = rand() + 1;

										if (r > int((RAND_MAX + 1)*(1 - d) + 0.5))//probabilistic apoptosis
										{
											system[row][column] = 0;
										}
										
										/*if (existence[row][column] >= 1 / double(d))//threahold apoptosis
										{
											system[row][column] = 0;
											existence[row][column] = 0;
										}*/

										else if (r < int((RAND_MAX + 1)*a*(1 - spaceNeighbor / double(4)) + 0.5))
										{
											system[row][column] = -1;
										}
									}
									
									/*rule2: cell arrest*/
									else if (system[row][column] == -1)
									{
										int r = rand() + 1;
										if (r < int((RAND_MAX + 1)*rg*spaceNeighbor * proliferationNeighbor / double(16) + 0.5))
										{
											system[row][column] = 1;
										}
										else if (r > int((RAND_MAX + 1)*(1 - d * spaceNeighbor / double(4)) + 0.5))//probabilitstic apoptosis
										{
											system[row][column] = 0;
										}
										/*else if ((r > int((RAND_MAX + 1)*(1 - spaceNeighbor / double(4)) + 0.5))&&(existence[row][column] >= 1 / double(d)))//threshold apoptosis
										{
											system[row][column] = 0;
											existence[row][column] = 0;
										}*/
									}																	
								}
								if (system[row][column] == 1)
								{
									proliferation += 1;
									existence[row][column] += 1;
								}
								else if (system[row][column] == -1)
								{
									arrest += 1;
								}
							}
						}		

							/*output the system*/
							turnover = turnover / double(arrest + proliferation);
							
							if (proliferation+arrest > 1000)
							{
								int pause = 0;
							}
							arrest = arrest / double(L*L);
							proliferation = proliferation / double(L*L);

							/*output space information*/
							/*if (time >= pow(10,0.05*t))
							{
								//if (time == timeMax)
								//if (time%(timeMax/3)==0)

								matrix << "time =" << time << " ";
								for (int m = 1; m < L + 1; m++)
								{
									for (int l = 1; l < L + 1; l++)
									{

										matrix << system[m][l] << " ";
									}
								}
								matrix << endl;
								t = t + 1;
							}*/

							/*calculate the statistics*+ refresh the matrix*/

							stochasticPp[time] += proliferation;
							stochasticPa[time] += arrest;
							stochasticTurnover[time] += turnover;

							if ((proliferation) != 0)
							{
								SurvivalP[time] += 1;
								/*if (sto % 5 == 0)
								{
									if (time > 5)
									{
										if (turnover > 1)
											int pause = 0;
										Sample << turnover << " ";
									}
								}*/
							}
							else
							{
								if(arrest==0)
								break;
								/*if (time > 5)
								{
									LifeSpan[sto] = time;
									if (sto % 5 == 0)
									{
										Sample << endl;
									}
								}*/
								//else { sto = sto - 1; }//if the first step fails
							}
							/*if (time > pow(2, 0.2*t))
							{
								Sample << time << " " << proliferation << " " << arrest << " " << turnover << endl;
								t = t + 1;
							}*/
							//phaseD << proliferation << " " << arrest << " " << t << " " << vitality << endl;
						
					}
					//Sample << "LifeSpan="<<" ";
					/*for (int s = 0; s < stochasticTimes; s++)
					{
						Sample << LifeSpan[s] << " ";
					}*/
					
					
					//evolution.close();
					//Sample.close();
					//matrix.close();
				}
				evolution << "d=" << d << " ";
				for (int i = 0; i < timeMax; i++)
				{
					evolution << (SurvivalP[i]/double(stochasticTimes)) << " ";
				}
				evolution << endl;
				evolution << "Pp" << " ";
				for (int i = 1; i < timeMax; i++)
				{
					evolution << stochasticPp[i]/double (stochasticTimes)<< " ";
				}
				evolution << endl;
				evolution << "Turnover" << " ";
				for (int i = 1; i < timeMax; i++)
				{
					evolution << stochasticTurnover[i] / double(stochasticTimes) << " ";
				}
				evolution << endl;
				evolution << "q/p" << " ";
				for (int i = 1; i < timeMax; i++)
				{
					evolution << stochasticPa[i] / stochasticPp[i] << " ";
				}
				evolution << endl;
				evolution.close();
				//phaseD << a << " " << d << " " << mean(stochasticTurnover, 500, timeMax) / double(stochasticTimes) << endl;
			}
			//evolution.close();
		}
	}
	//phaseD.close();
	return 0;
}
