# Supplementary material for: Homeostasis and systematic ageing as non-equilibrium phase transitions in computational multicellular organizations
Source: R Soc Open Sci. 2019 Jul 10;6(7):190012. doi: 10.1098/rsos.190012 (PMC6689615; doi:10.1098/rsos.190012)
Supplement: Numerical calculation [file rsos190012supp2.cpp]

#include "stdlib.h"
#include "fstream";
#include "time.h";

#include<vector>
#include<algorithm>
using namespace std;

double sum(vector<double> x)
{
	double s = 0;
	for (int i = 0; i < x.size(); i++)
	{
		s += x[i];
	}
	return s;
}

int main()
{
	ofstream of1("result.txt");
	of1 << "r" << " " << "d" << " " << "a" << " "<< "v" << " " <<"Pp"<<" "<<"Pa"<<" "<< "trace" << " "<< "delta"<<" "<< "t^2-4delta" << endl;
	double m1, m2, m3, m4, delta, trace;//m1-4 are the four elements of the Jacobian
	
	srand(time(NULL));

	double a, d, r;
	double dx, dy;
	int maxtime = 100000;
	
	vector<double> xx;
	vector<double> yy;
	for (r = 3; r <= 3; r = r + 0.1)
	{
		for (d = 0.25; d <= 1-r/4; d = d + 0.001)
		{
			for (a = 0.75; a <= 1-d; a = a + 0.001)
			{
				double x = 0.0001;
				double y = 0;
				xx.clear();
				yy.clear();
				for (int time = 1; time < maxtime; time++)
				{
					
					
					dx = (1 + r*y)*(1 - x - y)*x - (a*(x + y) + d)*x ;
					dy = a*(x + y)*x - (d + r*x)*(1 - x - y)*y;
					x += dx;
					y += dy;
					if ((x == 0) && (y == 0))
					{
						break;
					}
					if (time > 0.8*maxtime)
					{
						xx.push_back(x);
						yy.push_back(y);
					}
				}
				/*calculate the stability*/
				x = sum(xx) / double(xx.size());
				y = sum(yy) / double(yy.size());
				if ((x != 0)|| (y != 0))
				{
					m1 = -r*y*y - 2 * r*x*y + (r - 1 - a)*y - 2 * (a + 1)*x + 1 - d;
					m2 = -r*x*x - 2 * r*x*y - (r + a + 1)*x;
					m3 = y*y + 2 * r*x*y + (d + a - r)*x + 2 * a*x + (d - r)*y;
					m4 = r*x*x + (a - r + d)*x + 2 * d*y - d;

					trace = m1 + m4;
					delta = m1*m4 - m2*m3;
					of1 << r << " " << d << " " << a << " " << x + 0.1*y <<" "<<x<<" "<<y<< " " << trace << " " << delta << " " << trace*trace - 4 * delta<<endl;
				}
			}
		}
	}
	of1.close();
	return 0;
}
